# Supplementary material for: CytA, a reductase in the cytorhodin biosynthesis pathway, inactivates anthracycline drugs in Streptomyces
Source: Commun Biol. 2019 Dec 6;2:454. doi: 10.1038/s42003-019-0699-5 (PMC6897945; doi:10.1038/s42003-019-0699-5)
Supplement: Supplementary file 3 — Supplementary Data 1 [file 42003_2019_699_MOESM3_ESM.xlsx]

## Sheet: Sheet1
Supplementary Fig. 6
Substrate (6) concentration (mM)	Initial velocity (mM/min)-repeat 1	Initial velocity (mM/min)-repeat 2	Initial velocity (mM/min)-repeat 3
4.5045	0.06778	0.08011	0.07856
5.61798	0.1106	0.09231	0.11234
6.72646	0.13557	0.12275	0.13421
7.82998	0.16617	0.15682	0.14985
11.1111	0.21236	0.21576	0.19876
15.4185	0.26844	0.26554	0.27621
21.7391	0.23128	0.24551	0.22968
41.6667	0.29312	0.28765	0.26197
76.9231	0.38223	0.36574	0.38023
102.041	0.39321	0.38765	0.39244
Substrate (7) concentration (mM)	Initial velocity (mM/min)-repeat 1	Initial velocity (mM/min)-repeat 2	Initial velocity (mM/min)-repeat 3
4.5045	0.088973	0.095224	0.088134
5.61798	0.10171	0.104356	0.098356
6.72646	0.12883	0.13257	0.129866
7.82998	0.142823	0.16308	0.157924
11.1111	0.190956	0.201563	0.198052
13.2743	0.25442	0.247657	0.24987
21.7391	0.331245	0.341526	0.347433
41.6667	0.309974	0.300456	0.28756
92.5926	0.398129	0.41254	0.419331
222.22	0.442003	0.452687	0.45531
Substrate (8) concentration (mM)	Initial velocity (mM/min)-repeat 1	Initial velocity (mM/min)-repeat 2	Initial velocity (mM/min)-repeat 3
4.5045	0.02579	0.02063	0.02528
5.61798	0.03535	0.03166	0.02974
6.72646	0.03875	0.04257	0.03775
11.1111	0.05522	0.05019	0.05809
60	0.0828	0.08831	0.08227
111.111	0.08762	0.09764	0.09985
217.391	0.10034	0.10564	0.10008
416.667	0.10244	0.1121	0.11549
Substrate (9) concentration (mM)	Initial velocity (mM/min)-repeat 1	Initial velocity (mM/min)-repeat 2	Initial velocity (mM/min)-repeat 3
4.5045	0.06853	0.06521	0.05748
5.61798	0.08526	0.07948	0.07628
6.72646	0.10154	0.11293	0.09624
7.82998	0.08533	0.09034	0.11254
11.1111	0.1286	0.13587	0.12025
60	0.18277	0.19367	0.17259
153.846	0.18563	0.16976	0.21764
217.391	0.20145	0.19873	0.18185
Substrate (10) concentration (mM)	Initial velocity (mM/min)-repeat 1	Initial velocity (mM/min)-repeat 2	Initial velocity (mM/min)-repeat 3
11.236	0.0241	0.02112	0.02203
13.4529	0.03016	0.02938	0.02545
22.2222	0.04623	0.04784	0.04239
102.041	0.06136	0.06538	0.06643
120	0.07521	0.07018	0.0671
217.391	0.08591	0.08065	0.08644
416.667	0.08377	0.08856	0.08468
Substrate (22) concentration (mM)	Initial velocity (mM/min)-repeat 1	Initial velocity (mM/min)-repeat 2	Initial velocity (mM/min)-repeat 3
9.00901	0.07628	0.07436	0.07388
11.236	0.09529	0.09176	0.09036
13.4529	0.08716	0.08864	0.0939
15.66	0.12694	0.11121	0.11051
22.2222	0.16593	0.13861	0.12582
120	0.26905	0.28557	0.27162
222.222	0.33454	0.32143	0.34381
434.783	0.35684	0.36062	0.33281
Substrate (23) concentration (mM)	Initial velocity (mM/min)-repeat 1	Initial velocity (mM/min)-repeat 2	Initial velocity (mM/min)-repeat 3
9.00901	0.08511	0.06763	0.10636
11.236	0.09345	0.10061	0.08203
13.4529	0.09764	0.124	0.10782
15.66	0.1284	0.1322	0.1423
22.2222	0.15292	0.17974	0.16033
43.4783	0.24588	0.25544	0.29566
83.3333	0.30529	0.33765	0.33647
120	0.3267	0.2995	0.2981
153.846	0.32594	0.30548	0.31721
222.222	0.36561	0.39691	0.41126
434.783	0.35298	0.3692	0.34852
Substrate (24) concentration (mM)	Initial velocity (mM/min)-repeat 1	Initial velocity (mM/min)-repeat 2	Initial velocity (mM/min)-repeat 3
11.236	0.09798	0.09512	0.09715
13.4529	0.08416	0.08305	0.08218
15.66	0.11682	0.1091	0.1102
22.2222	0.11568	0.1436	0.1369
120	0.25748	0.2219	0.22376
222.222	0.24675	0.2533	0.26003
434.783	0.2749	0.271	0.26178
Substrate (25) concentration (mM)	Initial velocity (mM/min)-repeat 1	Initial velocity (mM/min)-repeat 2	Initial velocity (mM/min)-repeat 3
5.90909	0.04042	0.04286	0.04416
14.7727	0.09859	0.11608	0.09121
29.5454	0.16076	0.2015	0.1865
73.8636	0.28594	0.25674	0.2618
88.6364	0.26097	0.2693	0.23191
118.182	0.2569	0.23691	0.21983
59.0909	0.1997	0.2176	0.21072
147.727	0.2882	0.261	0.2812
295.455	0.25482	0.26974	0.28151
Substrate (26) concentration (mM)	Initial velocity (mM/min)-repeat 1	Initial velocity (mM/min)-repeat 2	Initial velocity (mM/min)-repeat 3
4.5045	0.03824	0.03759	0.03622
11.1111	0.08773	0.09017	0.08577
21.7391	0.15346	0.17044	0.18184
41.6667	0.24768	0.2218	0.24128
45.0451	0.22413	0.26564	0.24094
111.111	0.36492	0.33653	0.37861
217.391	0.3502	0.31481	0.34152
